# Supplementary material for: OsPP65 Negatively Regulates Osmotic and Salt Stress Responses Through Regulating Phytohormone and Raffinose Family Oligosaccharide Metabolic Pathways in Rice
Source: Rice (N Y). 2022 Jul 2;15:34. doi: 10.1186/s12284-022-00581-5 (PMC9250576; doi:10.1186/s12284-022-00581-5)
Supplement: Supplementary file 2 — Additional file 2: Table S1. Differentially expressed genes in ko6 plants by RNA-seq analysis before (0 h) and after (4 h) osmotic stress treatment. |log2 Ratio| ≥1 and FDR ≤ 0.05. [file 12284_2022_581_MOESM2_ESM.xlsx]

## Sheet: WT_0h vs_ko6_0h
Table S1. Differentially expressed genes in ko6 plants by RNA-seq analysis before and after dehydration stress treatment. |log2 Ratio| ≥1 and FDR ≤ 0.05.
Up-regulated genes
Gene	Description	log2 Fold Change
LOC_Os01g06640	basic helix-loop-helix, putative, expressed	1.17695
LOC_Os01g09220	transposon protein, putative, CACTA, En/Spm sub-class, expressed	4.04661
LOC_Os01g09700	aminotransferase, classes I and II, domain containing protein, expressed	1.5583
LOC_Os01g13820	retrotransposon protein, putative, unclassified, expressed	8.84158
LOC_Os01g28790	PRAS-rich protein, putative, expressed	2.42142
LOC_Os01g30950	retrotransposon protein, putative, unclassified, expressed	6.9014
LOC_Os01g51670	expressed protein	1.5816
LOC_Os01g53730	expressed protein	1.13241
LOC_Os01g72530	OsCML31 - Calmodulin-related calcium sensor protein, expressed	1.87374
LOC_Os02g04130	DUF1645 domain containing protein, putative, expressed	1.63276
LOC_Os02g37300	heavy metal associated domain containing protein, expressed	1.29611
LOC_Os02g42620	protein kinase, putative, expressed	1.51418
LOC_Os02g45710	zinc finger, C3HC4 type domain containing protein, expressed	1.79162
LOC_Os03g10050	serine acetyltransferase protein, putative, expressed	1.35519
LOC_Os03g20890	transposon protein, putative, Mutator sub-class, expressed	8.00249
LOC_Os03g43100	expressed protein	2.90034
LOC_Os04g24770	expressed protein	7.42816
LOC_Os05g08860	expressed protein	1.83867
LOC_Os05g30700	expressed protein	1.12906
LOC_Os06g04230	expressed protein	2.27172
LOC_Os06g09310	zinc finger, C3HC4 type domain containing protein, expressed	2.07849
LOC_Os06g11830	hAT dimerisation domain-containing protein, putative, expressed	1.11092
LOC_Os06g14420	hydrolase, NUDIX family, domain containing protein, expressed	1.17215
LOC_Os06g39370	OsFBK16 - F-box domain and kelch repeat containing protein, expressed	1.6219
LOC_Os06g43810	expressed protein	1.19488
LOC_Os07g09760	retrotransposon protein, putative, unclassified, expressed	2.50863
LOC_Os07g24830	thionin-like peptide, putative, expressed	6.45394
LOC_Os07g26100	expressed protein	5.87107
LOC_Os07g43800	EF hand family protein, putative, expressed	1.21523
LOC_Os09g15670	protein phosphatase 2C, putative, expressed	1.06763
LOC_Os09g35010	dehydration-responsive element-binding protein, putative, expressed, OsDREB1B	3.32776
LOC_Os09g35030	dehydration-responsive element-binding protein, putative, expressed, OsDREB1A	3.48955
LOC_Os09g36680	ribonuclease T2 family domain containing protein, expressed	1.97365
LOC_Os10g08474	cytochrome P450, putative, expressed	1.0814
LOC_Os10g27170	calmodulin-binding protein, putative, expressed	2.19656
LOC_Os11g17330	stripe rust resistance protein Yr10, putative, expressed	1.26997
Down-regulated genes
Gene	Description	log2 Fold Change
LOC_Os01g62740	expressed protein	-6.60405
LOC_Os01g65110	POT family protein, expressed	-3.62745
LOC_Os04g42095	S-adenosyl-l-methionine decarboxylase leader peptide, putative, expressed	-1.11531
LOC_Os04g58050	expressed protein	-2.61336
LOC_Os05g06814	expressed protein	-1.12585
LOC_Os05g45160	retrotransposon protein, putative, unclassified, expressed	-8.37826
LOC_Os05g45170	glucosyl transferase, putative, expressed	-1.98523
LOC_Os06g09980	expressed protein	-2.89917
LOC_Os06g13240	BURP domain containing protein, expressed	-2.80601
LOC_Os06g15680	cytochrome P450 71A6, putative, expressed	-2.54562
LOC_Os07g10850	retrotransposon protein, putative, unclassified, expressed	-2.47022
LOC_Os08g07080	terpene synthase, putative, expressed	-1.86756
LOC_Os09g14810	retrotransposon protein, putative, unclassified, expressed	-3.52768
LOC_Os09g25060	WRKY76, expressed	-1.47
LOC_Os09g25070	WRKY62, expressed	-2.8539
LOC_Os11g01690	expressed protein	-6.82665
LOC_Os11g01700	retrotransposon protein, putative, Ty1-copia subclass, expressed	-6.60864
LOC_Os11g42220	laccase precursor protein, putative, expressed	-1.03028
LOC_Os12g14440	Jacalin-like lectin domain containing protein, putative, expressed	-7.69152
LOC_Os12g35470	expressed protein	-6.6

## Sheet: WT_4h vs_ko6_4h
Up-regulated genes
Gene	Description	log2 Fold Change
LOC_Os01g50910	late embryogenesis abundant protein, group 3, putative, expressed, OsLEA14	2.12243	ABA-related genes
LOC_Os03g07180	embryonic protein DC-8, putative, expressed, OsLEA16	3.77944
LOC_Os04g49980	late embryogenesis abundant group 1, putative, expressed, OsLEA1	1.32393
LOC_Os04g52110	late embryogenesis abundant protein, group 3, putative, expressed, OsLEA18	3.79543
LOC_Os05g46480	late embryogenesis abundant protein, group 3, putative, expressed, OsLEA19	2.82686
LOC_Os06g02040	late embryogenesis abundant group 1, putative, expressed, OsLEA2	2.43923
LOC_Os06g21910	late embryogenesis abundant group 1, putative, expressed, OsLEA3	3.88984
LOC_Os11g26570	dehydrin, putative, expressed, OsLEA25	3.67297
LOC_Os11g26790	dehydrin, putative, expressed, OsRAB16A; OsLEA29	2.65518
LOC_Os02g12680	Allene oxide synthase (CYP74A3), AOS3	2.93	JA biosynthesis genes
LOC_Os03g12500	Allene oxide synthase (CYP74A2), AOS2	1.43291
LOC_Os01g03360	BBTI5 - Bowman-Birk type bran trypsin inhibitor precursor, expressed	3.75122
LOC_Os01g03390	BBTI7 - Bowman-Birk type bran trypsin inhibitor precursor, expressed	1.21861
LOC_Os01g06640	basic helix-loop-helix, putative, expressed	1.66554
LOC_Os01g08020	boron transporter protein, putative, expressed	1.12535
LOC_Os01g12660	AAA-type ATPase family protein, putative, expressed	2.15718
LOC_Os01g13820	retrotransposon protein, putative, unclassified, expressed	8.86169
LOC_Os01g19770	mitochondrial import inner membrane translocase subunit Tim17, putative, expressed	3.1168
LOC_Os01g24490	expressed protein	1.21424
LOC_Os01g24710	jacalin-like lectin domain containing protein, expressed	1.35833
LOC_Os01g35330	circumsporozoite protein precursor, putative, expressed	1.48952
LOC_Os01g42860	inhibitor I family protein, putative, expressed	2.30213
LOC_Os01g45659	expressed protein	2.65192
LOC_Os01g47070	glycosyl hydrolase, putative, expressed	1.03217
LOC_Os01g48620	expressed protein	2.13663
LOC_Os01g50400	STE_MEKK_ste11_MAP3K.5 - STE kinases include homologs to sterile 7, sterile 11 and sterile 20 from yeast, expressed	1.19297
LOC_Os01g52830	DUF1264 domain containing protein, putative, expressed	3.75747
LOC_Os01g58230	expressed protein	1.65889
LOC_Os01g58910	auxin-induced protein 5NG4, putative, expressed	1.5494
LOC_Os01g60740	LTPL16 - Protease inhibitor/seed storage/LTP family protein precursor, expressed	1.26722
LOC_Os02g15740	expressed protein	2.78065
LOC_Os02g16940	OsSub13 - Putative Subtilisin homologue, expressed	5.85472
LOC_Os02g26470	expressed protein	1.16487
LOC_Os02g36140	terpene synthase, putative, expressed	3.77429
LOC_Os02g36190	cytochrome P450, putative, expressed	1.87569
LOC_Os02g36280	cytochrome P450, putative, expressed	1.96439
LOC_Os02g49480	helix-loop-helix DNA-binding domain containing protein, expressed	1.02532
LOC_Os02g49986	MYB family transcription factor, putative, expressed	1.09719
LOC_Os02g55500	expressed protein	6.84513
LOC_Os02g57280	CBS domain containing membrane protein, putative, expressed	1.21655
LOC_Os03g20890	transposon protein, putative, Mutator sub-class, expressed	7.38213
LOC_Os03g22620	terpene synthase family, metal binding domain containing protein, expressed	2.13073
LOC_Os03g25080	OsFBX86 - F-box domain containing protein, expressed	1.25848
LOC_Os03g39920	retrotransposon protein, putative, unclassified, expressed	2.05582
LOC_Os03g42600	expressed protein	1.20991
LOC_Os03g51350	expressed protein	2.66742
LOC_Os03g51920	peptidase, M50 family, putative, expressed	1.32915
LOC_Os03g60580	actin-depolymerizing factor, putative, expressed	1.23381
LOC_Os03g60840	BBTI13 - Bowman-Birk type bran trypsin inhibitor precursor, expressed	1.41911
LOC_Os03g61160	expressed protein	2.94855
LOC_Os04g09900	ent-kaurene synthase, chloroplast precursor, putative, expressed	4.76991
LOC_Os04g18770	retrotransposon protein, putative, unclassified, expressed	1.11815
LOC_Os04g24804	expressed protein	1.84422
LOC_Os04g30240	OsWAK60 - OsWAK receptor-like protein kinase, expressed	1.47879
LOC_Os04g30250	wall-associated receptor kinase-like 5 precursor, putative, expressed	1.14508
LOC_Os04g31120	OsFBK14 - F-box domain and kelch repeat containing protein, expressed	1.05126
LOC_Os04g31710	expressed protein	3.51584
LOC_Os04g58734	expressed protein	1.06972
LOC_Os05g01010	expressed protein	2.1309
LOC_Os05g01530	expressed protein	1.00006
LOC_Os05g03130	OsRCI2-7 - Putative low temperature and salt responsive protein, expressed	2.88675
LOC_Os05g06399	expressed protein	1.48688
LOC_Os05g15770	glycosyl hydrolase, putative, expressed	1.38911
LOC_Os05g20450	retrotransposon protein, putative, unclassified, expressed	1.50922
LOC_Os05g20460	retrotransposon protein, putative, unclassified, expressed	1.71171
LOC_Os05g28740	universal stress protein domain containing protein, putative, expressed	1.11519
LOC_Os05g30700	expressed protein	1.79772
LOC_Os05g31670	AWPM-19-like membrane family protein, putative, expressed	2.74373
LOC_Os05g48200	glutamate synthase, chloroplast precursor, putative, expressed	1.64499
LOC_Os05g49730	protein phosphatase 2C, putative, expressed	1.13122
LOC_Os06g13720	dehydrogenase E1 component domain containing protein, expressed	1.4937
LOC_Os06g14240	hsp20/alpha crystallin family protein, putative, expressed	1.18828
LOC_Os06g15730	expressed protein	1.27489
LOC_Os06g30370	osMFT1 MFT-Like1 homologous to Mother of FT and TFL1 gene; contains Pfam profile PF01161: Phosphatidylethanolamine-binding protein, expressed	1.36439
LOC_Os06g36390	expressed protein	1.56433
LOC_Os06g38340	receptor-like protein kinase precursor, putative, expressed	1.20134
LOC_Os06g38450	vignain precursor, putative, expressed	1.13901
LOC_Os06g48300	protein phosphatase 2C, putative, expressed	1.14791
LOC_Os07g03040	expressed protein	1.21608
LOC_Os07g03710	SCP-like extracellular protein, expressed	3.46079
LOC_Os07g03730	SCP-like extracellular protein, expressed	3.51762
LOC_Os07g05940	9-cis-epoxycarotenoid dioxygenase 1, chloroplast precursor, putative, expressed	1.09095
LOC_Os07g09760	retrotransposon protein, putative, unclassified, expressed	2.11331
LOC_Os07g10840	uncharacterized glycosyltransferase, putative, expressed	1.48988
LOC_Os07g11790	terpene synthase, putative, expressed	7.01584
LOC_Os07g11870	cytochrome P450, putative, expressed	7.98261
LOC_Os07g24830	thionin-like peptide, putative, expressed	3.21447
LOC_Os07g26100	expressed protein	7.98898
LOC_Os07g35510	glucan endo-1,3-beta-glucosidase precursor, putative, expressed	1.07187
LOC_Os07g38130	polygalacturonase inhibitor 1 precursor, putative, expressed	1.87195
LOC_Os08g04540	decarboxylase, putative, expressed	5.73057
LOC_Os08g04560	decarboxylase, putative, expressed	1.25823
LOC_Os08g08440	expressed protein	1.00791
LOC_Os08g10244	retrotransposon protein, putative, unclassified, expressed	1.03929
LOC_Os08g20486	transposon protein, putative, unclassified, expressed	1.11226
LOC_Os08g30020	membrane protein, putative, expressed	1.01204
LOC_Os08g31219	ribosomal protein L27, putative, expressed	1.37247
LOC_Os08g34390	retrotransposon protein, putative, unclassified, expressed	3.15037
LOC_Os08g34500	expressed protein	1.14503
LOC_Os09g12290	bifunctional aspartokinase/homoserine dehydrogenase, chloroplast precursor, putative, expressed	1.44231
LOC_Os09g17329	expressed protein	1.10498
LOC_Os09g26144	glutamate receptor, putative, expressed	1.76559
LOC_Os09g28500	EF hand family protein, putative, expressed	1.39462
LOC_Os09g37620	flavin-containing monooxygenase family protein, putative, expressed	1.0262
LOC_Os10g05860	POEI7 - Pollen Ole e I allergen and extensin family protein precursor, putative, expressed	2.90498
LOC_Os10g08474	cytochrome P450, putative, expressed	1.00225
LOC_Os10g10130	OsWAK112d - OsWAK receptor-like protein kinase, expressed	1.11974
LOC_Os10g28080	glycosyl hydrolase, putative, expressed	1.75869
LOC_Os10g33190	expressed protein	1.00122
LOC_Os10g36180	expressed protein	1.37855
LOC_Os10g38360	glutathione S-transferase, putative, expressed	1.31491
LOC_Os10g39260	aspartic proteinase nepenthesin, putative, expressed	3.68394
LOC_Os11g03820	D-mannose binding lectin family protein, expressed	1.64728
LOC_Os11g04560	calmodulin-like protein 1, putative, expressed	1.15677
LOC_Os11g07911	expressed protein	2.0212
LOC_Os11g15040	S-adenosyl-L-methionine:benzoic acid/salicylic acid carboxyl methyltransferase, putative, expressed	1.70786
LOC_Os11g17330	stripe rust resistance protein Yr10, putative, expressed	1.7535
LOC_Os11g20330	expressed protein	1.2174
LOC_Os11g24060	permease domain containing protein, putative, expressed	2.65218
LOC_Os11g32890	expressed protein	3.41001
LOC_Os11g37700	pleiotropic drug resistance protein, putative, expressed	1.39564
LOC_Os11g37950	WIP3 - Wound-induced protein precursor, expressed	2.18595
LOC_Os11g37960	WIP4 - Wound-induced protein precursor, expressed	2.0345
LOC_Os11g40530	LTPL162 - Protease inhibitor/seed storage/LTP family protein precursor, expressed	4.52015
LOC_Os11g42200	laccase precursor protein, putative, expressed	8.52757
LOC_Os11g43790	DUF581 domain containing protein, expressed	4.00021
LOC_Os11g45190	NB-ARC domain containing protein, expressed	1.28045
LOC_Os12g02200	CAMK_KIN1/SNF1/Nim1_like.6 - CAMK includes calcium/calmodulin depedent protein kinases, expressed	1.19987
LOC_Os12g02210	RING finger protein, putative, expressed	1.24137
LOC_Os12g04360	calmodulin-like protein 1, putative, expressed	1.1803
LOC_Os12g05210	expressed protein	2.09053
LOC_Os12g15680	laccase precursor protein, putative, expressed	1.72668
LOC_Os12g24020	rhodanese-like domain containing protein, putative, expressed	3.2635
LOC_Os12g36830	pathogenesis-related Bet v I family protein, putative, expressed	1.56302
LOC_Os12g38420	expressed protein	1.93645
LOC_Os12g39360	aspartic proteinase nepenthesin precursor, putative, expressed	2.59679
Down-regulated genes
Gene	Description	log2 Fold Change
LOC_Os09g26780	zinc-finger protein, putative, expressed, OsJAZ8	-1.24651	Gene invovled in JA signaling
LOC_Os01g14410	early light-induced protein, chloroplast precursor, putative, expressed	-1.9896
LOC_Os01g14990	GCRP6 - Glycine and cysteine rich family protein precursor, putative, expressed	-1.53921
LOC_Os01g17214	major facilitator superfamily antiporter, putative, expressed	-1.05412
LOC_Os01g36720	transporter, major facilitator family, putative, expressed	-1.25263
LOC_Os01g41550	aspartic proteinase, putative, expressed	-1.07407
LOC_Os01g49730	expressed protein	-1.7
LOC_Os01g63190	laccase precursor protein, putative, expressed	-1.35
LOC_Os01g64310	no apical meristem protein, putative, expressed	-1.31008
LOC_Os01g65110	POT family protein, expressed	-1.93471
LOC_Os02g02730	expressed protein	-1.14995
LOC_Os02g09390	cytochrome P450, putative, expressed	-1.1489
LOC_Os02g10880	UDP-glucoronosyl and UDP-glucosyl transferase domain containing protein, expressed	-1.01938
LOC_Os02g46340	RING-H2 finger protein ATL3J, putative, expressed	-1.10957
LOC_Os02g48150	expressed protein	-1.07705
LOC_Os02g53130	nitrate reductase, putative, expressed	-2.58983
LOC_Os02g55920	expressed protein	-1.32849
LOC_Os03g02190	protein kinase domain containing protein, expressed	-1.02656
LOC_Os03g12150	serine/threonine-protein kinase receptor precursor, putative, expressed	-10.5389
LOC_Os03g20440	VQ domain containing protein, putative, expressed	-1.95736
LOC_Os03g24560	ompA/MotB, putative, expressed	-1.22345
LOC_Os03g24760	terpene synthase, putative, expressed	-1.49139
LOC_Os03g29770	EF hand family protein, expressed	-1.03226
LOC_Os03g36130	retrotransposon protein, putative, unclassified, expressed	-2.21161
LOC_Os03g37140	expressed protein	-2.76937
LOC_Os03g47034	expressed protein	-1.65179
LOC_Os03g50080	peptidyl-prolyl cis-trans isomerase, FKBP-type, putative, expressed	-1.01242
LOC_Os03g52910	uncharacterized UPF0114 domain containing protein, expressed	-1.32521
LOC_Os03g55090	alpha-glucan phosphorylast isozyme, putative, expressed	-1.68677
LOC_Os03g56930	app1, putative, expressed	-2.63709
LOC_Os03g58800	ATPase, putative, expressed	-1.37788
LOC_Os03g60500	expressed protein	-1.44
LOC_Os04g40630	BTBZ4 - Bric-a-Brac, Tramtrack, Broad Complex BTB domain with TAZ zinc finger and Calmodulin-binding domains, expressed	-1.08035
LOC_Os04g44150	gibberellin 2-beta-dioxygenase 7, putative, expressed	-1.83011
LOC_Os04g46110	fibroin heavy chain precursor, putative, expressed	-1.31977
LOC_Os04g46830	LTPL122 - Protease inhibitor/seed storage/LTP family protein precursor, expressed	-1.94804
LOC_Os04g46970	glucosyltransferase, putative, expressed	-1.35854
LOC_Os04g52250	LTPL123 - Protease inhibitor/seed storage/LTP family protein precursor, expressed	-2.26729
LOC_Os04g58050	expressed protein	-2.21999
LOC_Os05g08480	cytokinin-O-glucosyltransferase 1, putative, expressed	-1.21652
LOC_Os05g08910	expressed protein	-2.86166
LOC_Os05g11010	harpin-induced protein 1 domain containing protein, expressed	-1.00996
LOC_Os05g33960	peptide transporter PTR2, putative, expressed	-1.05999
LOC_Os05g37190	ZOS5-08 - C2H2 zinc finger protein, expressed	-1.47998
LOC_Os05g37530	expressed protein	-1.09519
LOC_Os05g40000	expressed protein	-1.30287
LOC_Os05g45160	retrotransposon protein, putative, unclassified, expressed	-7.44057
LOC_Os05g45170	glucosyl transferase, putative, expressed	-1.88368
LOC_Os05g50380	glucose-1-phosphate adenylyltransferase large subunit, chloroplast precursor, putative, expressed	-1.2662
LOC_Os06g02630	retrotransposon protein, putative, Ty3-gypsy subclass, expressed	-1.1979
LOC_Os06g04140	expressed protein	-1.0997
LOC_Os06g09240	anthocyanidin 3-O-glucosyltransferase, putative, expressed	-1.44497
LOC_Os06g09980	expressed protein	-2.85173
LOC_Os06g15390	acylphosphatase, putative, expressed	-1.34537
LOC_Os06g15680	cytochrome P450 71A6, putative, expressed	-2.28104
LOC_Os06g17410	dof zinc finger domain containing protein, putative, expressed	-1.04042
LOC_Os06g46460	expressed protein	-1.07
LOC_Os06g50950	GDSL-like lipase/acylhydrolase, putative, expressed	-1.10506
LOC_Os07g02120	flavin-containing monooxygenase family protein, putative, expressed	-1.33557
LOC_Os07g02460	expressed protein	-1.09875
LOC_Os07g06880	gibberellin receptor GID1L2, putative, expressed	-1.44896
LOC_Os07g08150	early light-induced protein, chloroplast precursor, putative, expressed	-2.2291
LOC_Os07g08160	early light-induced protein, chloroplast precursor, putative, expressed	-2.42561
LOC_Os07g10850	retrotransposon protein, putative, unclassified, expressed	-1.96856
LOC_Os07g13600	expressed protein	-1.28948
LOC_Os07g33620	cytochrome P450 domain containing protein, expressed	-2.19471
LOC_Os07g33910	transporter family protein, putative, expressed	-1.31807
LOC_Os07g34006	transporter family protein, putative, expressed	-2.01775
LOC_Os07g35880	beta-amylase, putative, expressed	-1.0853
LOC_Os07g40130	retrotransposon protein, putative, Ty3-gypsy subclass, expressed	-1.28847
LOC_Os07g43400	SWIM zinc finger family protein, putative, expressed	-2.37943
LOC_Os07g48010	peroxidase precursor, putative, expressed	-1.46228
LOC_Os07g48980	nicotianamine synthase, putative, expressed	-1.23138
LOC_Os08g07730	transferase family protein, putative, expressed	-2.36235
LOC_Os08g16810	retrotransposon protein, putative, SINE subclass, expressed	-1.01643
LOC_Os09g03140	cytokinin-O-glucosyltransferase 2, putative, expressed	-1.91679
LOC_Os09g12660	glucose-1-phosphate adenylyltransferase large subunit, chloroplast precursor, putative, expressed	-1.23226
LOC_Os09g39060	vignain precursor, putative, expressed	-2.00924
LOC_Os10g25040	red chlorophyll catabolite reductase, putative, expressed	-1.81855
LOC_Os10g30070	sodium/calcium exchanger protein, putative, expressed	-1.59
LOC_Os10g32740	zinc finger family protein, putative, expressed	-2.0207
LOC_Os10g38940	fatty acid hydroxylase, putative, expressed	-1.00398
LOC_Os10g41660	zinc finger, C3HC4 type domain containing protein, expressed	-1.11
LOC_Os11g01700	retrotransposon protein, putative, Ty1-copia subclass, expressed	-5.05415
LOC_Os11g03660	VQ domain containing protein, putative, expressed	-1.34168
LOC_Os11g16310	expressed protein	-1.00393
LOC_Os11g26950	UDP-glucoronosyl and UDP-glucosyl transferase domain containing protein, expressed	-1.21228
LOC_Os11g41410	expressed protein	-1.86761
LOC_Os12g10660	B-box zinc finger family protein, putative, expressed	-1.78659
