# Supplementary material for: OsPP65 Negatively Regulates Osmotic and Salt Stress Responses Through Regulating Phytohormone and Raffinose Family Oligosaccharide Metabolic Pathways in Rice
Source: Rice (N Y). 2022 Jul 2;15:34. doi: 10.1186/s12284-022-00581-5 (PMC9250576; doi:10.1186/s12284-022-00581-5)
Supplement: Supplementary file 3 — Additional file 3: Table S2. Cis-elements analysis of the OsPP65 promoter. [file 12284_2022_581_MOESM3_ESM.xlsx]

## Sheet: Sheet1
Table S2. Cis-elements analysis of the OsPP65 promoter.
Motif	motif sequence	motif number	location
ABRE	ACGTG	2	-1249；-1571
ARE	AAACCA	3	-118；-939；-1563
CGTCA-motif	CGTCA	3	-178；-1251；-1882
