# Supplementary material for: OsPP65 Negatively Regulates Osmotic and Salt Stress Responses Through Regulating Phytohormone and Raffinose Family Oligosaccharide Metabolic Pathways in Rice
Source: Rice (N Y). 2022 Jul 2;15:34. doi: 10.1186/s12284-022-00581-5 (PMC9250576; doi:10.1186/s12284-022-00581-5)
Supplement: Supplementary file 4 — Additional file 4: Table S3. 120 metabolites identified by GC-MS in WT and the OsPP65 knockout plants. Number after the metabolite represents the isomer. [file 12284_2022_581_MOESM4_ESM.xls]

## Sheet: Table 1
Table S3: 120 metabolites identified by GC-MS in WT and the OsPP65 knockout plants. Number after the metabolite represents the isomer.
Compounds	ko3-0h-1	ko3-0h-2	ko3-0h-3	ko3-4h-1	ko3-4h-2	ko3-4h-3	ko6-0h-1	ko6-0h-2	ko6-0h-3	ko6-4h-1	ko6-4h-2	ko6-4h-3	WT-0h-1	WT-0h-2	WT-0h-3	WT-4h-1	WT-4h-2	WT-4h-3
3-Fluorobenzoic acid	0.753244	0.726116	0.815276	0.693107	0.763861	0.738468	0.754847	0.722513	0.788735	0.719469	0.740061	0.76483	0.723461	0.67608	0.783921	0.66453	0.709788	0.74547
2,6-dimethoxyamphetamine	0.23485	0.259528	0.196353	0.287638	0.217257	0.348833	0.191043	0.196949	0.236981	0.321757	0.175584	0.235527	0.276462	0.184511	0.230273	0.416251	0.329603	0.34684
Alanine	0.819028	0.746775	0.790301	1.08609	1.12966	1.14684	0.72996	0.67707	0.64109	1.03637	0.913427	1.0077	0.696098	0.702396	0.680828	0.836318	0.782368	0.850142
Pyruvic acid	0.0384752	0.0381738	0.0361045	0.0609978	0.0530344	0.0618363	0.0399721	0.0380106	0.0387538	0.0594513	0.0414298	0.0601044	0.0380909	0.0343845	0.046234	0.0617009	0.0533082	0.0585598
Butylsemithiocarbazide	0.136709	0.15331	0.159906	0.199414	0.166227	0.186879	0.213837	0.171165	0.277456	0.232128	0.249233	0.210902	0.139555	0.136623	0.146664	0.168191	0.242013	0.139879
Acetic acid	0.42257	0.419012	0.440413	0.403347	0.429448	0.395857	0.409155	0.365163	0.452338	0.411147	0.446305	0.398502	0.419817	0.381858	0.434576	0.384858	0.391751	0.392245
Aminobutyric acid	0.00693906	0.00512563	0.00527702	0.0075903	0.0102661	0.00744843	0.00776192	0.00433492	0.00583184	0.00924079	0.00777446	0.00913552	0.0060691	0.00608752	0.00740976	0.0109508	0.00706858	0.00843547
Oxalacetic acid	0.435152	0.481653	0.453045	0.479234	0.442706	0.438975	0.457041	0.447146	0.480573	0.450608	0.489672	0.490477	0.400741	0.401951	0.421948	0.434581	0.482435	0.428159
Valine	0.36052	0.333417	0.335939	0.405502	0.413462	0.421525	0.364774	0.324929	0.328103	0.407839	0.355399	0.387222	0.329055	0.321715	0.332135	0.402014	0.379777	0.391224
Ethanolamine	1.19419	1.06266	1.29613	0.746207	1.04059	0.683674	1.2149	1.11955	1.04109	0.74321	0.871573	0.994752	1.00835	1.13264	1.12475	0.785339	0.877263	1.00776
Carbonic acid	0.764565	0.73022	0.786638	0.7534	0.733813	0.725668	0.774252	0.745676	0.743289	0.757029	0.733884	0.731679	0.750617	0.675993	0.75527	0.721893	0.734896	0.733232
Glycerol	0.121543	0.12963	0.150622	0.0827967	0.111974	0.0911397	0.149587	0.128205	0.124181	0.113387	0.0943047	0.144686	0.126591	0.143323	0.134789	0.127503	0.160692	0.0982422
Methyl phosphate	0.253029	0.226697	0.201825	0.251493	0.209781	0.190632	0.248068	0.226498	0.219339	0.22189	0.197752	0.238012	0.216811	0.221339	0.184465	0.183333	0.200655	0.197723
Malonic acid	0.0406665	0.0651526	0.0319125	0.0470485	0.0425917	0.0300896	0.040142	0.0492849	0.0469843	0.0450361	0.051235	0.0300217	0.0424579	0.0388487	0.0809638	0.0383562	0.0622949	0.0333232
Leucine	0.124775	0.119846	0.116605	0.172973	0.173421	0.175355	0.127097	0.12143	0.119383	0.166283	0.159117	0.161345	0.116989	0.11661	0.120051	0.169659	0.154448	0.160492
Isoleucine	0.15538	0.14537	0.151476	0.198231	0.198861	0.205183	0.16782	0.150623	0.152525	0.205522	0.179492	0.199883	0.147317	0.13718	0.146411	0.210021	0.195439	0.20629
Glycine	0.083013	0.076997	0.078265	0.105446	0.100613	0.100507	0.0946632	0.0818357	0.0846578	0.116277	0.113499	0.130181	0.0974924	0.0963101	0.0975678	0.135478	0.127896	0.12832
Phosphate	7.62597	7.27807	7.118	7.80533	7.56026	7.29053	7.57936	7.23377	7.57781	7.96888	7.42448	8.87304	6.68334	6.83455	6.88493	6.99687	6.53454	7.41376
Proline	0.18352	0.163293	0.160147	0.190487	0.200953	0.187623	0.139786	0.12952	0.120656	0.150069	0.139431	0.150013	0.132145	0.133639	0.130033	0.161807	0.141102	0.165927
Urea	0.00935859	0.0113162	0.00848589	0.00918613	0.00752968	0.00733852	0.0073148	0.00819396	0.00967701	0.00908734	0.00668689	0.00966727	0.00938733	0.00751987	0.00968341	0.0118232	0.00772973	0.00659484
Glyceric acid	0.185985	0.178419	0.176794	0.245344	0.215739	0.248157	0.17374	0.153037	0.164994	0.23206	0.209333	0.285999	0.170261	0.16862	0.175234	0.180015	0.177857	0.20014
2-Quinolinecarboxaldehyde	0.0501621	0.0585984	0.0669597	0.0889532	0.0948493	0.107415	0.0492989	0.0551426	0.0658531	0.0883672	0.0976184	0.121464	0.0419937	0.0506975	0.0538974	0.0666259	0.0777381	0.0689667
Serine	0.506734	0.484095	0.456615	0.545198	0.518348	0.52648	0.504355	0.455132	0.483328	0.521602	0.484285	0.519226	0.485923	0.48506	0.49274	0.556711	0.520945	0.561068
Succinic acid	0.230121	0.225632	0.199822	0.233744	0.228053	0.209689	0.202409	0.194656	0.221793	0.200348	0.207922	0.199264	0.183448	0.191554	0.183423	0.181311	0.163638	0.207424
Propanedioic acid	0.045606	0.0448406	0.0448964	0.0433222	0.0439334	0.0427714	0.0475015	0.0480216	0.0464899	0.0446183	0.043435	0.0482405	0.0474095	0.0425967	0.0449386	0.0430855	0.0436848	0.0451607
Threonine	0.0846382	0.0757589	0.0786638	0.0968108	0.0961292	0.100059	0.0866956	0.0780026	0.0820028	0.0832779	0.0825962	0.0958097	0.073345	0.068785	0.0784184	0.0677919	0.0723509	0.0774284
Fumaric acid	0.107318	0.0917505	0.103565	0.114276	0.104162	0.102207	0.118325	0.101598	0.0975757	0.10823	0.103761	0.105181	0.0950252	0.0970661	0.103863	0.0924739	0.0901856	0.0983557
Pipecolic acid	0.0711436	0.0657501	0.0644279	0.0609411	0.0689941	0.0673571	0.0492274	0.0461786	0.0329952	0.0420013	0.0315822	0.0328722	0.05053	0.0441086	0.0523846	0.0261008	0.0321188	0.0398744
Nicotinic acid	0.0208902	0.0226497	0.0214234	0.0175865	0.0201174	0.0188282	0.0186626	0.0201518	0.0140715	0.0292739	0.0166365	0.0192212	0.0173992	0.0161777	0.0246207	0.0178327	0.0211649	0.0146029
Citraconic acid	0.023118	0.0193683	0.0136053	0.0180806	0.0160922	0.0156578	0.0282935	0.0194509	0.0150328	0.0270319	0.0184633	0.0159349	0.0319358	0.0211909	0.0145568	0.0274706	0.020316	0.0132159
Uracil	0.0574755	0.0436718	0.0425871	0.0443267	0.0471642	0.0550051	0.0560146	0.051275	0.0450068	0.054669	0.0469017	0.0442916	0.0540373	0.0436551	0.044839	0.0468607	0.0488679	0.0442622
beta-alanine	0.00594385	0.00454553	0.0026246	0.00908892	0.00995719	0.00914778	0.00388096	0.00358215	0.00444941	0.00956473	0.00787642	0.00775822	0.00446156	0.00449601	0.00450202	0.00953196	0.0100152	0.00891525
2-Hexenoic acid	0.0425565	0.0454294	0.0528629	0.0390127	0.0399259	0.052046	0.0446221	0.0442404	0.0465357	0.0434931	0.0325423	0.0431148	0.0344718	0.041037	0.0455184	0.0393509	0.0372447	0.0473328
Butanedioic acid	0.0386761	0.0252818	0.0162391	0.0212156	0.0226067	0.0132567	0.0277211	0.0236474	0.0182645	0.0309618	0.0186842	0.019352	0.03632	0.0241909	0.0224738	0.0300391	0.0260623	0.0211977
Meso-erythritol	0.0718923	0.0588841	0.0602359	0.0699896	0.0748555	0.0760906	0.0708946	0.0594256	0.0622643	0.0579254	0.0622212	0.0741738	0.0676885	0.0637558	0.080366	0.0813112	0.0706776	0.0721246
Malic acid	0.497722	0.455809	0.45847	0.633341	0.584199	0.620079	0.488071	0.45842	0.456605	0.603942	0.556431	0.621399	0.381132	0.364352	0.360877	0.426215	0.399889	0.424033
Threnoic acid	0.0175302	0.0167276	0.0156085	0.0196684	0.0191023	0.0231823	0.0159173	0.0164139	0.016992	0.0186265	0.0171208	0.0213046	0.0144592	0.0117055	0.01366	0.0174331	0.0154676	0.0128495
trans-4-hydroxy-L-proline	0.00212737	0.00269269	0.0014375	0.00196846	0.00222448	0.00182618	0.00131452	0.00233619	0	0.0038276	0.00147842	0.00265	0.00278525	0.0020053	0.000597853	0.00300881	0.00158349	0.00199764
gamma-aminobutyrate	0.224332	0.186982	0.325422	0.149352	0.223807	0.164432	0.244044	0.196058	0.185813	0.174944	0.170053	0.170585	0.188443	0.233418	0.214946	0.135975	0.162243	0.144249
1-Pentamethyldisilyloxytetradecane	0.0969185	0.0942614	0.102081	0.0801235	0.102644	0.093583	0.0968362	0.0977218	0.103096	0.0883501	0.0945171	0.0934125	0.102908	0.0808088	0.0933919	0.0849152	0.0738773	0.0898766
Aspartic acid	0.584195	0.534433	0.504313	0.531969	0.461994	0.493067	0.540008	0.442474	0.486661	0.447428	0.423976	0.45852	0.434602	0.448566	0.415109	0.4015	0.387009	0.404231
Norvaline	0.0120977	0.00786161	0.0109621	0.0118269	0.0108311	0.0106189	0.0116697	0.0105907	0.00835866	0.0143386	0.00785093	0.0123086	0.0105994	0.00838725	0.00960188	0.0127202	0.00812968	0.00933397
Methionine	0.0202876	0.0187709	0.0189379	0.0208592	0.0210884	0.0237149	0.0207283	0.0192346	0.020123	0.0229485	0.0200012	0.0237018	0.0207175	0.0215013	0.0217945	0.0202136	0.0190264	0.0212413
1,3-Diaminopropane	0.00557864	0.00455419	0.00396008	0.00589727	0.00370746	0.00407508	0.00498086	0.00294186	0.00412898	0.00562631	0.00441827	0.00514309	0.00505472	0.00442439	0.00518139	0.00393836	0.00442398	0.00594932
Cysteine	0.00805296	0.0062079	0.0069371	0.00782522	0.00849186	0.00801488	0.00954144	0.00810743	0.00689384	0.00983752	0.0081823	0.00913552	0.00951628	0.00455967	0.00602382	0.00663731	0.00511778	0.00786845
Benzoic acid	0.231618	0.2099	0.23958	0.215056	0.229518	0.205969	0.263995	0.252066	0.228165	0.235444	0.224542	0.254906	0.248008	0.255779	0.243018	0.242482	0.239026	0.271619
Ribose	0.061438	0.0700705	0.0658468	0.0496326	0.0691795	0.0483598	0.0738098	0.0615542	0.0558465	0.0617189	0.0589075	0.0708352	0.0665452	0.054732	0.0733548	0.0555936	0.0561242	0.0723601
Arginine	0.000712166	0.00256281	0.000741936	0.0025112	0.00323079	0.00142036	0.00349644	0.00327066	0.00131834	0.00128723	0.0020477	0.00180444	0.0019514	0.00171087	0.0015671	0.00180202	0.00240789	0.00279147
Arabinose	0.0540881	0.0476458	0.0434404	0.0373521	0.0381074	0.0242222	0.028204	0.0289341	0.0308895	0.0461443	0.0444122	0.042278	0.032572	0.0335729	0.0323294	0.0463715	0.0388772	0.0158241
Xylitol	0.00960511	0.0093941	0.0135032	0.011268	0.0106987	0.0108725	0.0130736	0.0100889	0.00986926	0.00887423	0.00966073	0.00888273	0.0108229	0.0105278	0.0128176	0.0105838	0.0100315	0.0122825
13Cribitol	1	1	1	1	1	1	1	1	1	1	1	1	1	1	1	1	1	1
Arabitol	0.117608	0.194687	0.162679	0.142004	0.168045	0.232541	0.126364	0.122139	0.176246	0.164135	0.222791	0.260615	0.112992	0.122045	0.137552	0.121975	0.134311	0.19877
Glutamine 1	1.19428	1.34136	1.33917	1.15049	1.26996	1.39762	0.934372	1.21241	1.34617	1.02485	1.25291	1.52771	0.969036	1.06258	1.18889	1.09996	1.15821	1.21945
Glutamic acid	1.30495	1.12405	0.997255	1.16286	1.02829	1.03954	1.21982	1.02914	0.973551	1.07798	0.924439	0.944045	1.00032	0.943199	0.855854	0.932632	0.838688	0.92081
Rhamnose	0.0341748	0.0306239	0.0289819	0.0455985	0.0277	0.039491	0.0459634	0.0393518	0.0420222	0.0273047	0.0270449	0.028688	0.0301478	0.0290291	0.0218488	0.0274054	0.0264296	0.0258734
Putrescine	0.313956	0.29817	0.290505	0.316913	0.300128	0.338772	0.260793	0.224992	0.247437	0.245418	0.247517	0.271119	0.201553	0.219087	0.2229	0.230349	0.226195	0.258254
2-Propenoic acid	0.0816343	0.0754299	0.066765	0.0757815	0.079428	0.0684308	0.0847552	0.0717296	0.0714011	0.0866793	0.0667159	0.0783057	0.0734223	0.0648301	0.0621948	0.0863095	0.0733222	0.0700659
α-Ketoglutaric acid	0.0138416	0.0116019	0.00727097	0.0152778	0.0155713	0.0148461	0.0105072	0.0112829	0.00661918	0.00843947	0.00986465	0.0111405	0.0075133	0.0111724	0.00984646	0.00825179	0.00695431	0.00778122
Glucuronic acid	0.0475599	0.04278	0.0400831	0.0384781	0.0417354	0.045164	0.0444701	0.0362282	0.038763	0.0524696	0.0455082	0.0445008	0.0464037	0.0333898	0.0420037	0.0459883	0.0381018	0.0390718
Phenylalanine	0.0595207	0.0611006	0.0603936	0.0779525	0.0694885	0.0708404	0.0665307	0.0618397	0.0622917	0.0747191	0.0624421	0.0650209	0.0584645	0.0570953	0.0518321	0.0631197	0.0605074	0.0601038
2-keto-1-gluconic acid	0.0403013	0.0364855	0.0424202	0.0445373	0.0403937	0.0457305	0.0441034	0.0384865	0.0369777	0.0453344	0.0430697	0.0506725	0.0392256	0.0370105	0.036306	0.0447162	0.0420687	0.0392376
1-methyl-1-indanol	0.198877	0.220428	0.237642	0.334079	0.434232	0.467433	0.211593	0.21486	0.242438	0.339744	0.383761	0.453926	0.17382	0.179355	0.199013	0.290623	0.301557	0.351638
Aminoadipic acid	0.00413604	0.00252818	0.00155807	0.00483608	0.00293066	0.00623098	0.00346961	0.00195547	0.00086974	0.00589058	0.00396795	0.00476826	0.00158175	0.00128116	0.00201096	0.00581376	0.00473415	0.00307934
Lyxose	0.241497	0.210818	0.187098	0.149514	0.185303	0.158083	0.231758	0.207722	0.195609	0.19791	0.207217	0.182981	0.206014	0.195135	0.227673	0.212467	0.128426	0.154647
Fructofuranoside	0.148204	0.322499	0.143796	0.153556	0.138906	0.16625	0.130817	0.145008	0.132374	0.12204	0.130101	0.169251	0.211017	0.104785	0.246451	0.102324	0.113644	0.150181
Ribofuranose	2.23537	1.83039	1.7636	1.97017	1.85629	1.68894	2.43668	1.96515	1.80726	2.29045	1.86696	1.86017	2.58654	1.95152	1.85537	2.35751	2.06932	1.86805
Ornithine	0.00633645	0.0051516	0.00446089	0.00413943	0.00584367	0.00310281	0.00803913	0.00744118	0.00468744	0.00737388	0.00389148	0.00496875	0.00735857	0.00474269	0.00362335	0.006303	0.00449745	0.00353295
Glycerol-3-phosphate	0.0408035	0.033966	0.0299742	0.0388183	0.0370128	0.0417146	0.0570877	0.0425099	0.027731	0.0406885	0.0330521	0.0258724	0.0448649	0.0341617	0.0332714	0.0535388	0.040526	0.0337244
Quinic acid	5.89196	5.64486	5.6706	5.96223	6.02735	6.31479	7.13379	6.56247	6.77422	7.56667	6.9185	7.7593	7.37037	7.01027	7.19096	8.66968	8.19614	8.7089
Fructose 1	5.27889	5.22807	5.29172	12.892	13.4795	13.732	5.45564	5.14175	5.32294	12.1258	10.6161	12.9832	4.5641	4.41857	4.61797	9.43234	9.10756	10.1329
Mannitol	0.0694453	0.0475506	0.0664497	0.0780578	0.0700887	0.0771644	0.0662893	0.0629818	0.0547296	0.065896	0.0556703	0.0674355	0.0514068	0.0555834	0.0594411	0.0693085	0.0644416	0.0689754
Fructose 2	3.24114	3.09153	3.0927	7.76929	7.94658	8.23992	3.22881	3.07114	3.11786	7.35496	6.4591	7.76269	2.73125	2.64747	2.74828	5.70558	5.48522	5.97271
Galactose	0.0781739	0.0714212	0.0979541	0.108087	0.0900384	0.0915539	0.0897718	0.131008	0.148469	0.0917771	0.0934805	0.100404	0.0834544	0.125968	0.0775579	0.105577	0.094177	0.100065
Glucose 1	6.37334	5.97422	5.95235	16.0117	15.9608	16.2568	6.60038	6.02874	5.94056	14.9137	12.6106	15.4235	5.68917	5.56425	5.47283	11.8728	11.1517	11.9813
Citric acid	0.67906	0.622582	0.597806	0.697222	0.621821	0.617552	0.640412	0.576415	0.566109	0.571949	0.496495	0.588274	0.473699	0.47115	0.439042	0.40477	0.409741	0.410826
Glutamine 2	0.239452	0.226636	0.198895	0.272716	0.225167	0.255191	0.245091	0.24125	0.219641	0.242017	0.234109	0.259735	0.175204	0.16418	0.148902	0.168493	0.161239	0.170166
Isocitric acid	0.290655	0.292672	0.23064	0.328513	0.265472	0.291994	0.30859	0.284989	0.270517	0.306566	0.272693	0.31127	0.213244	0.19418	0.184709	0.205414	0.197153	0.200855
Glucose 2	1.41222	1.32334	1.34114	3.17386	3.19307	3.28347	1.4448	1.35763	1.36858	3.04242	2.5921	3.11699	1.2054	1.18408	1.23738	2.35721	2.25987	2.4427
Methyl-glucopyranoside	0.00850034	0.00942008	0.00683509	0.00855428	0.00373395	0.00717788	0.0117055	0.00564146	0.00817556	0.0148415	0.00426533	0.011184	0.0165224	0.0083395	0.00650392	0.0122717	0.00792562	0.0100755
Lysine	0.0464734	0.0406327	0.0406025	0.0579925	0.0530697	0.0525955	0.0508996	0.0384086	0.0422328	0.0565956	0.0586526	0.0596686	0.0402658	0.0487479	0.0423751	0.0523076	0.048574	0.0495835
Dehydtoascorbic acid	0.0293723	0.0377755	0.0229073	0.0490818	0.0291036	0.0561464	0.0259327	0.0296696	0.0279507	0.0549929	0.0289567	0.0313118	0.0416842	0.0321962	0.0388333	0.0608121	0.0503942	0.0563789
Gluconic acid 1	0.0430039	0.0592738	0.0619702	0.0539989	0.0624884	0.062369	0.0575169	0.0446471	0.0372432	0.0685898	0.043503	0.0638964	0.0652901	0.0454614	0.0467231	0.0785877	0.0685554	0.0704061
Gluconic acid 2	0.0157224	0.0112729	0.0148573	0.0165658	0.019985	0.0162073	0.0186	0.0215275	0.0143553	0.0109969	0.0123202	0.0159174	0.00855347	0.0110769	0.0149644	0.0109344	0.0142025	0.0119946
Allopyranose	0.201114	0.189111	0.181144	0.197534	0.205817	0.220883	0.221859	0.224144	0.226297	0.2179	0.208041	0.246267	0.21504	0.207326	0.199076	0.215289	0.208719	0.206665
Ribonic acid	0.0259758	0.0244073	0.0221282	0.0260517	0.0254314	0.0273504	0.0299478	0.0211987	0.0239591	0.0253781	0.0227711	0.0254714	0.0226087	0.0220106	0.0222202	0.0234834	0.0183979	0.0228551
Myo-Inositol	1.14726	1.12085	1.11522	0.983953	1.00239	1.01069	1.04057	0.966246	1.01066	0.989856	0.93314	1.04233	1.01397	1.01853	1.013	1.00191	0.973187	1.01063
Glucopyranose	0.190632	0.200506	0.180643	0.511029	0.476321	0.528466	0.208964	0.172462	0.174305	0.449858	0.368238	0.460019	0.184592	0.167466	0.15806	0.34748	0.333276	0.376316
Tyrosine	0.108907	0.105153	0.0967485	0.111505	0.115373	0.11997	0.106637	0.100577	0.0830007	0.123353	0.115903	0.125073	0.0942945	0.0911377	0.0775669	0.113886	0.0984622	0.111476
Talose	0.0464734	0.0500615	0.0446182	0.0473483	0.046308	0.0435915	0.0393372	0.0428647	0.0462519	0.0453174	0.0377593	0.0439429	0.0520859	0.0456047	0.0440237	0.0545581	0.0504922	0.0511362
Benzeneacetic acid	0.0305136	0.0263121	0.0278226	0.0275665	0.0276118	0.0221677	0.0305559	0.0267796	0.0263943	0.0294103	0.0262293	0.0291761	0.0292967	0.0229336	0.0234521	0.0277479	0.0261684	0.025289
Sorbopyranose	0.0284684	0.0418102	0.0359468	0.101104	0.0982566	0.105867	0.0378617	0.0373357	0.0340114	0.0884013	0.0804211	0.108458	0.0305862	0.041793	0.0309344	0.073198	0.0772565	0.0724037
trans-3-hydroxycinnamic acid	0.213933	0.231952	0.258574	0.193136	0.233782	0.22675	0.231838	0.220648	0.222681	0.210714	0.236123	0.255734	0.183457	0.205408	0.227293	0.183268	0.22826	0.215371
Palmitic acid	0.301885	0.281711	0.291368	0.267378	0.28009	0.260949	0.314376	0.270963	0.273263	0.302491	0.252683	0.311113	0.329494	0.255214	0.26522	0.305072	0.255326	0.282191
Rhamnopyranose	1.26046	1.18625	1.13116	1.43973	1.41514	1.45547	1.19256	1.11625	1.0935	1.43774	1.29017	1.41839	0.858313	0.764536	0.787635	1.06626	0.95074	1.02936
Lactose	0.0103812	0.0115154	0.0104335	0.0182102	0.0112283	0.0120223	0.0161498	0.011655	0.010913	0.00780864	0.0125071	0.0212959	0.0132729	0.00922279	0.0146293	0.0109752	0.0119905	0.0167401
Ethylmalonic acid	0.0806665	0.0890145	0.0828279	0.136739	0.0732312	0.0747886	0.0768949	0.0738667	0.0659813	0.0728522	0.0692055	0.0939442	0.0585333	0.0819229	0.0804203	0.065574	0.0796889	0.074698
Cinnamate	0.173787	0.155916	0.0945227	0.149198	0.110933	0.0874028	0.208615	0.121741	0.0847951	0.185421	0.134214	0.225215	0.258091	0.132827	0.103066	0.211155	0.12965	0.0998212
3-Methoxyphenylpyruvic acid	0.0280758	0.0261303	0.0182516	0.0318112	0.0206823	0.0153027	0.0421987	0.0249626	0.0152067	0.0383186	0.0247253	0.0239372	0.0436098	0.0247718	0.0152815	0.041316	0.0221036	0.0181358
4-Methoxy cinnamic acid	0.190988	0.203553	0.196261	0.196319	0.189928	0.183776	0.204439	0.189335	0.184962	0.194585	0.187003	0.228641	0.200676	0.185824	0.183296	0.191642	0.193268	0.181044
Linoleic acid	0.00280301	0.00270135	0.00306976	0.00281092	0.00282473	0.00224045	0.00315663	0.00343506	0.00214231	0.00176462	0.00302482	0.00217056	0.00478823	0.00228381	0.00235518	0.00376712	0.00151003	0.00141318
Oleic acid	0.0118694	0.0106582	0.0113053	0.0107415	0.00860661	0.00894488	0.0143882	0.0111012	0.0112517	0.0122415	0.0106463	0.0107308	0.0135394	0.00996284	0.00942977	0.0124755	0.00869288	0.0089327
Stearic acid	0.0702488	0.0697501	0.0665053	0.0614839	0.0677495	0.0631383	0.0781736	0.069004	0.0642326	0.0750004	0.0596637	0.0739733	0.0799814	0.0581219	0.0680466	0.072244	0.0622949	0.06095
Glucose-6-phosphate	0.0213741	0.0161215	0.0160073	0.0197818	0.0161186	0.0181857	0.0246003	0.0189058	0.0154539	0.0218318	0.0162542	0.0181839	0.0252736	0.0237135	0.0229449	0.0267613	0.0249033	0.0205435
Glucopyranuronic acid	0.0552842	0.0530659	0.0473355	0.0522653	0.0450104	0.048884	0.0651268	0.0550994	0.0422419	0.0587523	0.0494932	0.0491034	0.0529886	0.0499495	0.0504461	0.0574282	0.0571445	0.0537445
Galactopyranoside	0.0448208	0.0412302	0.0403799	0.0473645	0.0491857	0.0411059	0.0525629	0.0465334	0.0396785	0.0467069	0.0320495	0.0403689	0.0514498	0.0487479	0.0337696	0.0550554	0.043391	0.0443058
Methoxy cinnamic acid	0.206492	0.164245	0.144056	0.18075	0.150655	0.13222	0.231007	0.166856	0.13893	0.223058	0.165422	0.158311	0.239024	0.169488	0.153902	0.225554	0.165385	0.145636
Ribopyranose	0.0776535	0.0979065	0.0904977	0.0526542	0.0547116	0.0759469	0.0670941	0.0944079	0.093877	0.0638757	0.0719074	0.0807988	0.0749095	0.0569521	0.0720775	0.0755626	0.062197	0.0621363
Sucrose	169.059	159.061	169.01	149.716	140.149	149.141	160.72	154.379	162.087	144.548	140.513	149.525	162.728	151.257	167.517	156.894	155.571	167.904
Psicofuranose	0.0922803	0.0772048	0.0822065	0.091675	0.0921128	0.0749408	0.086946	0.0839989	0.0606438	0.0690672	0.073029	0.0725873	0.0807895	0.0845488	0.0954119	0.07553	0.0827905	0.064797
Cellobiose	0.0395526	0.0901747	0.014644	0.0345168	0.0622766	0.0231823	0.0299657	0.0297734	0.0709159	0.0460846	0.0474795	0.0528954	0.0341193	0.0278036	0.0782644	0.0447407	0.0221607	0.0523575
Trehalose	0.176097	0.177596	0.156576	0.16177	0.152686	0.152198	0.196373	0.189473	0.172199	0.212947	0.181939	0.193197	0.214731	0.192246	0.2052	0.234491	0.201667	0.243102
Maltose	0.0379639	0.036269	0.0307811	0.0438893	0.038178	0.0458066	0.0372536	0.0317202	0.033517	0.0532624	0.038405	0.0457038	0.0461802	0.0349654	0.0290412	0.0545499	0.0261929	0.0483011
Mannobiose	0.0291075	0.050555	0.0506186	0.0259707	0.0567242	0.0554616	0.0427084	0.0398276	0.0363277	0.0373127	0.0365527	0.0477261	0.0117342	0.0280742	0.0415327	0.0299331	0.0258664	0.0328434
Galactofuranose	0.0250719	0.0223467	0.0337674	0.0125398	0.0204705	0.0173909	0.0305559	0.0221505	0.0156096	0.0217465	0.019143	0.0170768	0.0181557	0.0225198	0.0202545	0.0155822	0.0143331	0.0390544
Fructofuranose	0.0378361	0.0235762	0.0329234	0.0338121	0.0287593	0.0237234	0.0274529	0.0288216	0.0278592	0.0316437	0.0345815	0.0309806	0.0445468	0.0210556	0.0180262	0.0294684	0.0221036	0.0223928
Gentiobiose	0.0360283	0.0206151	0.0135496	0.0324107	0.0234983	0.0126987	0.0377008	0.0182222	0.0174772	0.0341415	0.0162032	0.0200232	0.0384691	0.0274535	0.0253272	0.0294439	0.0233361	0.0269638
Talopyranose	0.0600046	0.0524858	0.0461948	0.0519899	0.0507834	0.0503805	0.0625246	0.054338	0.0488336	0.0609517	0.0496376	0.0553187	0.0623415	0.0482545	0.0489696	0.0613992	0.0551284	0.055873
Adenosine	0.0269893	0.0247623	0.026552	0.0219365	0.0235512	0.0158015	0.0371821	0.0233272	0.0273648	0.0219511	0.0211822	0.0209385	0.0272852	0.0318381	0.0293401	0.021241	0.0211894	0.02576
Arabinopyranose	0.0220315	0.0130132	0.0172778	0.0110979	0.0132498	0.0112276	0.00944307	0.0177377	0.0188139	0.0166573	0.00155489	0.0182623	0.0151126	0.00752783	0.00473753	0.0106572	0.00719918	0.0108431
Galactinol	0.028158	0.035914	0.0299464	0.0857291	0.0871519	0.0910298	0.037665	0.0274978	0.0321987	0.100242	0.0885864	0.0907799	0.0453979	0.0379256	0.047475	0.0687948	0.0742936	0.078196
Lactulose	0.0361653	0.0348231	0.0291859	0.10125	0.0889615	0.0910298	0.0384966	0.0275583	0.0401271	0.101035	0.0916877	0.103411	0.0469624	0.0392864	0.04608	0.0738258	0.00361591	0.0812841
Melibiose	0.145976	0.143977	0.157476	0.127439	0.114393	0.0894319	0.161149	0.104055	0.135771	0.133582	0.0931831	0.0895944	0.190816	0.141819	0.169328	0.186407	0.135193	0.121228
Tagatofuranose	0.0111573	0.0137924	0.0137351	0.0131797	0.00957761	0.0129861	0.0157832	0.00888616	0.0131377	0.0131963	0.0105699	0.0142437	0.0123961	0.00895223	0.0133973	0.0109263	0.00941933	0.014001
Raffinose	0.371166	0.309269	0.259038	0.38794	0.35431	0.30033	0.378143	0.312443	0.308474	0.371967	0.325168	0.37562	0.487273	0.40102	0.332135	0.554004	0.396804	0.462407
