# Supplementary material for: OsPP65 Negatively Regulates Osmotic and Salt Stress Responses Through Regulating Phytohormone and Raffinose Family Oligosaccharide Metabolic Pathways in Rice
Source: Rice (N Y). 2022 Jul 2;15:34. doi: 10.1186/s12284-022-00581-5 (PMC9250576; doi:10.1186/s12284-022-00581-5)
Supplement: Supplementary file 5 — Additional file 5: Table S4. Primers used for vector construction and quantitative RT-PCR analysis. [file 12284_2022_581_MOESM5_ESM.xlsx]

## Sheet: Sheet1
Table S4. Primers used for vector construction and quantitative RT-PCR analysis.
Gene	Forward primer (5'-3')	Reverse primer (5'-3')
OsPP65-crispr-6a	CCTTCTTAGCCCTACACGCCGGCAGCCAAGCCAGCA	GCGTGTAGGGCTAAGAAGGGTTTTAGAGCTAGAAAT
OsPP65-crispr-6a	TGCCCGTCTTGACGAACCCGCAACACAAGCGGCAGC	CGGGTTCGTCAAGACGGACAGTTTTAGAGCTAGAAAT
OsPP65-GUS	TTGTCTGACCGAGTGACTGTCTCA	CTTAGCCCTACACGCCTGCC
OsPP65-GFP	GTGGTCGGGATCTGAGGAGA	TTCACTTGACCCACTGTTTCTTGA
OsPP65	GATGGGTACGTTGTGACCGT	AAGTGGCCCAATCTCAGCTC
OsLEA14	CCGGGAGCTACATTGGACAG	TTCCAGGCTTGTAGGTGCTG
OsLEA19	TCCTCCAACAGGCGAGTGA	GTGGCAGAGGTGTCCTTGTTG
OsLEA2	CGCTAAGGCCAGGGTCG	TGCTTATGGAGCCTGTGCTG
OsLEA3	CGGCAGCGTCCTCCAAC	CGGTCATCCCCAGCGTG
OsLEA1	GCACGGCGAGAAGGAGATG	GTACGATTTGTCGGACGCC
OsLEA16	AGGCGACCAGGAGAGCGGA	CTGCTTCGACTGCTCGTGC
OsLEA18	ATGTCCAGGTTGATGGCCG	GACGGCCTCGGATGATGAAG
OsLEA25	ACCATGGCATACGGAACCAC	CGAGCTTGAGCTTGAACTGC
OsRab16A	CACACCACAGCAAGAGCTAAGTG	TGGTGCTCCATCCTGCTTAAG
OsAOS2	CAATACGTGTACTGGTCGAATGG	AAGGTGTCGTACCGGAGGAA
OsAOS3	ACTGTACTAGGTTGGTGGATGTT	GTCCCCCGGCAAATCAAGAA
OsLOX2	GAAGCTCAAGAATCGGTGCG	GCAAGTAGATGTCCTCCCATCA
OsLOX9	CGATGGCCGGAACAAGGATA	TGCAAGTAGTTTTGGAGCGT
OsNCED3	ACGTGATCAAGAAGCCGTACCT	GCTGGTCGAGCGGGATCT
OsNCED4	GCCGAGACACGCATTGG	GTGAAGGTGGCGACAGCAA
OsGOLS1	GCGGCGTACCTCTGCATC	AAGCCTCGTTACATTTGTG
OsGOLS2	CGACTACAAGGAGGAGGAG	CGGAGGGCGCCGGGAAGTA
OsRS1	ATTCGGAGGCGGCGGAA	ATCGAGATGGTCCAGGAGTA
OsRS2	TCTAGGATGCTGCTGCTG	GCAAACCATCAATGGCAAT
OsAGA1	TCAGTGACAAGCCTGGGAAC	CCCTACTCTGCACCATCCAG
OsAGA3	TCGACGGCGTAAAGTCACTC	CCTTTCCTTGGGCATGGTCT
OsSPCH2	GGCACAGAAGAAGCAAAAGGG	CTTGATGGTGAAGGAGAGGACG
OsICE1	GCTGCTCGATGAGGACTGGTAC	AACGTGCCGAGGAACCCC
OsJAR1	AGGAGGCATCAAAGTTCCTGG	CTCAGCTCCCAGAAGATCACG
EF1α	TTTCACTCTTGGTGTGAAGCAGAT	GACTTCCTTCACGATTTCATCGTAA
